# Supplementary material for: BI 1015550 Improves Silica-Induced Silicosis and LPS-Induced Acute Lung Injury in Mice
Source: Molecules. 2025 Mar 14;30(6):1311. doi: 10.3390/molecules30061311 (PMC11946787; doi:10.3390/molecules30061311)
Supplement: Supplementary file 1 [file molecules-30-01311-s001.zip]

Archive with 1 entries (1 files):
- molecules-3486906-supplementary.pdf
